# Supplementary material for: Effects of Gastric Acid Secretion Inhibitors for Ventilator-Associated Pneumonia
Source: Front Pharmacol. 2022 May 5;13:898422. doi: 10.3389/fphar.2022.898422 (PMC9117634; doi:10.3389/fphar.2022.898422)
Supplement: Supplementary file 1 [file Table2.XLSX]

## Sheet: Sheet1
	VAP					GVIF Df GVIF^(1/(2*Df)) Drug 1.218672 2 1.050683 Weight 1.234152 1 1.110924 Age 1.348931 1 1.161435 Gender 1.121181 1 1.058858 Vasopressin 1.345079 1 1.159775 CRRT 1.482280 1 1.217489 Sepsis 1.277902 1 1.130443 Myocardial_infarct 1.113440 1 1.055197 Congestive_heart_failure 1.261047 1 1.122963 Cerebrovascular_disease 1.110969 1 1.054025 Peptic_ulcer_disease 1.029376 1 1.014581 Mild_liver_disease …
	GVIF	Df	GVIF^(1/(2*Df))			GVIF	Df	GVIF^(1/(2*Df))
Drug	1.19401	2	1.04533		Drug	1.21867	2	1.05068
Weight	1.19107	1	1.09136		Weight	1.23415	1	1.11092
Age	1.28179	1	1.13216		Age	1.34893	1	1.16143
Gender	1.09013	1	1.04409		Gender	1.12118	1	1.05886
Vasopressin	1.38595	1	1.17727		Vasopressin	1.34508	1	1.15978
CRRT	1.62439	1	1.27451		CRRT	1.48228	1	1.21749
Sepsis	1.05816	1	1.02867		Sepsis	1.2779	1	1.13044
Myocardial_infarct	1.11354	1	1.05524		Myocardial_infarct	1.11344	1	1.0552
Congestive_heart_failure	1.26666	1	1.12546		Congestive_heart_failure	1.26105	1	1.12296
Cerebrovascular_disease	1.069	1	1.03392		Cerebrovascular_disease	1.11097	1	1.05402
Peptic_ulcer_disease	1.02874	1	1.01427		Peptic_ulcer_disease	1.02938	1	1.01458
Mild_liver_disease	1.56533	1	1.25113		Mild_liver_disease	1.69831	1	1.30319
Severe_liver_disease	1.71889	1	1.31107		Severe_liver_disease	1.90028	1	1.37851
Diabetes	1.30221	1	1.14115		Diabetes	1.26358	1	1.12409
Renal_disease	1.27515	1	1.12922		Renal_disease	1.27147	1	1.12759
APSIII	1.7866	2	1.15613		APSIII	1.74406	2	1.14919
WBC	1.04446	1	1.02199		WBC	1.07523	1	1.03694
HB	1.01486	1	1.00741		HB	1.10265	1	1.05007
PLT	1.41114	1	1.18791		PLT	1.4294	1	1.19558
PCO2	1.2194	1	1.10426		PCO2	1.22731	1	1.10784
PO2	1.2609	1	1.1229		PO2	1.31204	1	1.14544
Lactate	1.41679	1	1.19029		Lactate	1.38944	1	1.17874
Glucose	1.31001	1	1.14456		Glucose	1.30208	1	1.14108
Anion_gap	1.75746	1	1.32569		Anion_gap	1.64595	1	1.28295
BUN	1.19466	1	1.09301		BUN	1.30364	1	1.14177
INR	1.21088	1	1.1004		INR	1.19738	1	1.09425
TBIL	1.68091	1	1.2965		TBIL	1.70046	1	1.30402
LOS_MV	1.27061	1	1.12722		LOS_MV	1.37265	1	1.1716
SOFA	2.42464	2	1.24785		SOFA	2.47584	2	1.25438
