# Supplementary material for: Effects of Gastric Acid Secretion Inhibitors for Ventilator-Associated Pneumonia
Source: Front Pharmacol. 2022 May 5;13:898422. doi: 10.3389/fphar.2022.898422 (PMC9117634; doi:10.3389/fphar.2022.898422)
Supplement: Supplementary file 2 [file Table1.XLSX]

## Sheet: Sheet1
	MLE of lambda Score	Statistic (z)	Pr(>|z|)
Weight	1.87253	1.0287	0.3036
Age	0.56608	0.512	0.6086
Anion_gap	40.3784	-1.2247	0.220695
INR	0.73988	0.3526	0.724362
TBIL	0.99479	0.0309	0.97535
PLT	-0.15516	0.8883	0.3744
